# Supplementary material for: Methoxy-Substituted Tyramine Derivatives Synthesis, Computational Studies and Tyrosinase Inhibitory Kinetics
Source: Molecules. 2021 Apr 23;26(9):2477. doi: 10.3390/molecules26092477 (PMC8122972; doi:10.3390/molecules26092477)
Supplement: Supplementary file 1 [file molecules-26-02477-s001.zip]

Archive with 1 entries (1 files):
- molecules-1171850-supplementary.pdf
